# Supplementary material for: Trends in Prediabetes and Non-Alcoholic Fatty Liver Disease Associated with Abdominal Obesity among Korean Children and Adolescents: Based on the Korea National Health and Nutrition Examination Survey between 2009 and 2018
Source: Biomedicines. 2022 Mar 2;10(3):584. doi: 10.3390/biomedicines10030584 (PMC8945340; doi:10.3390/biomedicines10030584)
Supplement: Supplementary file 1 [file biomedicines-10-00584-s001.zip]

Archive with 1 entries (1 files):
- biomedicines-1593517-supplementary.pdf
